# Supplementary material for: In Vivo Gene Expression Profiling of Staphylococcus aureus during Infection Informs Design of Stemless Leukocidins LukE and -D as Detoxified Vaccine Candidates
Source: Microbiol Spectr. 2023 Jan 23;11(1):e02574-22. doi: 10.1128/spectrum.02574-22 (PMC9927290; doi:10.1128/spectrum.02574-22)
Supplement: Supplemental File 2 — Table S6. Download spectrum.02574-22-s0002.xlsx, XLSX file, 0.04 MB [file spectrum.02574-22-s0002.xlsx]

## Sheet: Table S6
Table S6 Relative gene expression changes to expression levels observed in vitro at OD600 = 2
	In vitro culture				Kidneys				Hearts
Gene name	OD 0.5	OD 4	OD 8	OD 12	Day 2	Day 4	Day 7	Day 14	Day 2	Day 4	Day 7	Day 14	Locus tag	Function
adsA	-2.96148	1.30065	1.29585	2.23432	97.5075	46.0575	13.7936	5.50093	304.064	150.995	137.292	48.2119	NWMN_0022	adenosine synthase A
agrA	-4.83264	1.62267	12.1767	22.7936	-13.0091	-11.4619	-5.97898	-5.58625	-35.272	-30.1875	-17.7849	-9.46611	NWMN_1946	AgrA - accessory gene regulator A
ahpC	1.20444	2.78142	17.7765	29.053	1.98217	1.36075	1.39599	1.47519	1.81972	1.56142	2.60184	3.95112	NWMN_0372	Alkyl hydroperoxide reductase subunit C
asp23	-1.87959	1.91985	41.0609	60.9315	-8.91214	-8.51027	-5.04337	-14.9355	-60.5684	-79.915	-39.8385	-45.5946	NWMN_2086	alkaline shock protein 23
atl	-1.74879	1.55107	22.3504	20.2502	5.25848	13.0724	11.9692	7.42922	2.24496	5.19891	7.80701	19.8547	NWMN_0922	autolysin
aur	-3.79139	2.06074	3.6071	1.9174	28.3045	22.0074	13.2318	11.2942	5.27069	5.01988	9.99095	16.3729	NWMN_2536	zinc metalloproteinase aureolysin
cap5H	-1.53119	3.28381	46.7547	128.412	8.03386	16.1241	19.4699	6.50566	3.3896	3.71912	3.09398	3.35289	NWMN_0102	capsular polysaccharide 5
capA	-3.23627	3.97511	89.2148	194.392	7.33095	15.0032	19.618	6.98105	2.69321	3.00608	5.49853	2.50196	NWMN_0095	capsular polysaccharide synthesis enzyme CapA
capA2	1.11521	1.31532	1.85884	1.66423	9.01941	20.7721	16.8294	17.3175	18.4654	24.9128	11.5222	11.2305	NWMN_2563	capsular polysaccharide biosynthesis protein capA2
chp	1.09165	-1.26188	-9.96484	-1.03763	10.2366	2.12323	3.15932	1.9249	1.24591	1.75571	1.60227	2.37611	NWMN_1877	chemotaxis-inhibiting protein CHIPS
clfA	-1.87255	1.31574	28.6818	57.2322	-5.41278	-2.24596	-1.76902	-4.63348	-17.6772	-19.1611	-7.3799	-7.07644	NWMN_0756	clumping factor A, fibrinogen-binding protein A
clfB	3.53078	1.10471	-1.05708	-1.21616	-2.13508	2.24661	-2.77778	-1.30135	-4.05724	-2.90586	-3.11191	-2.52502	NWMN_2529	clumping factor B
coa	19.7729	-1.86188	-1.39166	1.28098	-1.07341	1.50512	1.3245	2.27184	-1.53866	-1.06948	1.36006	-1.25972	NWMN_0166	staphylocoagulase
csa1A	1.1883	3.05511	7.90212	32.195	6.10697	14.5498	16.1105	8.08733	5.3497	14.5934	5.09136	4.11606	NWMN_0042	staphylococcal tandem lipoprotein
csa2A	-1.73991	1.5797	4.79483	4.16378	4.66448	5.88022	7.66212	5.96541	5.26826	9.11912	3.66685	4.1492	NWMN_0148	staphylococcal tandem lipoprotein
csa3A	-1.00422	4.15516	6.502	9.49568	15.5724	23.8819	22.6195	15.5744	16.569	25.4837	14.4646	12.6042	NWMN_0403	staphylococcal tandem lipoprotein
csa4A	-1.31845	-1.15934	2.34988	4.5815	4.61419	10.5448	8.3822	4.39328	9.10545	8.38862	5.32068	6.43076	NWMN_2379	staphylococcal tandem lipoprotein
eap	-2.36003	1.89433	6.85791	37.2973	7.93178	3.57403	6.02308	5.10245	5.78833	7.50079	7.71122	21.8821	NWMN_1872	MHC class II analog protein
ebpS	-1.76106	1.90597	13.676	19.677	-3.04132	-1.58973	-1.40937	-3.0669	-5.63681	-4.40324	-3.38708	-1.89796	NWMN_1389	elastin binding protein
esaA	-1.78968	3.48184	3.88817	8.13775	9.41429	18.4789	21.4505	7.47375	9.76925	11.7415	8.13918	4.32851	NWMN_0220	esaA, TVIISS
esaB	-2.20106	3.32136	3.12602	6.81714	25.9647	46.1057	44.3726	28.3389	29.0194	18.6907	6.58584	9.47404	NWMN_0221	esaB, TVIISS
esaC	-1.57924	2.1978	2.4038	7.09154	7.2766	8.87406	4.79372	3.19801	5.70429	12.1209	4.3075	5.9028	NWMN_0224	esaC
essA	-2.63498	2.9337	2.49671	6.95765	13.5988	32.255	14.5445	6.94257	39.5076	40.972	11.2566	17.1817	NWMN_0221	essA, TVIISS
essB	-1.88805	3.31803	3.2104	8.33085	29.3166	35.2882	30.2489	15.3159	12.4844	26.8245	9.12268	13.6428	NWMN_0222	essB, TVIISS
essC	-1.7606	3.01416	2.85787	7.52051	7.9165	13.9813	10.9644	4.34568	7.35715	12.5892	5.58827	6.76219	NWMN_0223	essC, TVIISS
esxA	-2.97339	2.59978	14.1797	25.2338	1.84311	5.45222	12.1381	13.9954	-1.99474	-1.29585	-1.04704	2.50747	NWMN_0219	esxA secreted protein
esxB	-1.80423	2.29765	2.1633	6.74131	10.0973	8.62871	7.6592	2.04896	8.02947	6.53328	5.22618	6.697	NWMN_0225	esxB secreted protein
eta	-2.3114	1.10627	2.54943	3.5419	1.74294	2.52897	3.37864	2.79045	1.79936	4.25252	3.56064	5.09985	NWMN_1082	exfoliative toxin A
fbp	1.17553	1.27928	5.84347	4.54399	-1.39997	-1.06163	1.64555	1.61343	-1.10924	1.13347	1.55207	1.40233	NWMN_1119	fibronectin/fibrinogen-binding protein
fhuD2	1.45641	-1.204	-1.315	1.00037	4.74161	7.38778	8.94439	12.0055	3.23023	5.07589	6.0081	6.58478	NWMN_2185	hydroxamate siderophore binding lipoprotein (fhuD2)
flipR	1.06438	1.30437	3.55861	6.44427	28.0671	9.0316	6.02664	23.9611	69.4312	45.3029	51.0772	65.6285	NWMN_1067	FLIPr
fnbA	4.26265	-3.08773	2.99006	4.41804	4.24476	2.52628	1.43311	1.97198	2.22698	1.70879	1.49875	-1.32401	NWMN_2399	fnbA, C-term truncation in Newman
fnbB	6.93956	-2.08228	1.09572	2.18033	14.0572	19.6748	9.99334	8.17667	13.1106	19.6171	10.5586	7.33747	NWMN_2397	fnbB, C-term truncation in Newman
geh	-3.05435	1.35863	5.36588	11.2076	1.70379	1.18454	-1.46758	-1.84643	-1.10733	-1.05319	-1.08408	-1.09979	NWMN_0262	triacylglycerol lipase
hla	-5.65633	3.24856	34.913	142.168	7.1796	14.6459	35.1382	29.9489	2.8113	4.87947	5.99872	28.4636	NWMN_1073	alpha-hemolysin precursor
hlb	2.55759	1.89754	3.48696	4.60409	6.84429	11.4803	10.0673	6.74311	15.7175	16.7809	8.94482	6.76278	NWMN_1926	beta-hemolysin
hld	-19.302	2.06313	28.596	46.7464	1.05345	1.52067	8.51855	9.15233	-17.3116	-4.50516	-1.82947	1.66501	NWMN_2624	delta-hemolysin, RNAIII
hlgA	-2.17573	1.75469	210.634	387.873	2.92806	4.68429	9.47064	5.38532	-13.0055	-2.69808	1.16428	5.78215	NWMN_2318	gamma-hemolysin component A
hlgB2	-2.25158	1.86042	39.1254	59.997	5.71669	19.0899	44.188	24.4576	-1.72091	1.48392	4.1132	15.9005	NWMN_2320	gamma hemolysin, component B
hlgC2	-4.6356	1.90076	55.2546	61.4955	3.6239	10.5385	28.5505	11.2361	-6.4286	-1.76751	1.64309	7.89149	NWMN_2319	gamma-hemolysin component C
hysA	1.40316	-1.08148	3.90988	17.1983	4.12006	6.82062	8.20963	4.19693	2.77739	7.16816	2.34487	1.25768	NWMN_2106	hyaluronate lyase
icaB	-1.91216	-1.24795	2.46705	6.97155	8.43669	12.1904	7.27318	3.22617	4.71436	6.1786	4.92706	3.44174	NWMN_2567	intercellular adhesion protein IcaB
isaA	2.16918	3.19599	3.93665	4.06387	53.3667	105.073	57.6607	40.7063	55.7144	50.1442	47.3382	67.0681	NWMN_2469	immunodominant antigen A
isaB	-1.71259	2.677	28.8491	56.0835	-4.61176	-1.70821	1.00424	2.47862	-3.7743	-3.09961	-3.43032	-1.52669	NWMN_2537	immunodominant antigen B
isdA	-2.39824	-1.04547	1.06858	2.03361	339.867	115.378	188.781	221.178	123.513	147.954	181.04	799.933	NWMN_1041	iron-regulated heme-iron binding protein IsdA
isdB	-1.81198	1.72859	-5.5313	-1.08949	97.0356	58.5646	58.1196	131.371	69.59	76.8193	103.793	314.836	NWMN_1040	iron-regulated heme-iron binding protein IsdB
isdC	-1.02808	5.31243	2.72659	2.18784	130.006	87.1344	190.071	172.383	62.6453	91.2874	83.6271	299.801	NWMN_1042	iron-regulated cell surface protein, isdC
isdG	1.43987	4.10876	1.83111	3.58815	568.079	281.631	498.087	222.271	111.158	91.9998	182.775	188.129	NWMN_1047	cytoplasmic heme-iron binding protein, isdG
isdH	1.16836	2.44294	6.35026	6.79309	10.8015	9.10947	7.62742	9.05977	9.97821	6.83504	8.09987	9.23971	NWMN_1624	haptoglobin-binding surface anchored protein
ltaA	1.40264	1.20156	3.28382	3.53911	1.06035	1.58512	1.9376	2.36206	1.36611	1.42608	1.37937	1.1547	NWMN_0886	glycolipid permease LtaA
ltaS	1.0567	1.3682	5.0569	7.4843	2.65807	2.48888	3.07204	4.53776	1.97559	1.84775	1.57933	3.73182	NWMN_0687	glycerol phosphate lipoteichoic acid synthase
lukD	-2.26215	-1.02461	5.00971	17.4824	123.826	413.384	1447.15	374.275	18.6814	50.0004	79.5769	187.729	NWMN_1718	leukocidin LukD
lukE	-2.18414	1.52312	7.69769	20.7011	251.419	703.888	2800.31	549.405	35.1797	139.386	195.856	612.405	NWMN_1719	leukocidin LukE
lukA	-5.01311	2.37497	3.03425	34.6177	33.4158	79.6191	123.91	58.3536	2.55054	7.54963	21.0215	102.15	NWMN_1928	leukocidin/hemolysin toxin family S subunit
mgrA	-2.34483	-1.34588	3.23134	4.88405	1.15214	-1.82505	1.084	1.45186	1.02849	-1.78036	-1.15831	1.53596	NWMN_0655	MgrA - MarR family regulatory protein
mntA	-27.1343	20.2418	74.5793	123.474	12.4584	13.1543	18.6513	9.02572	8.67992	10.8386	14.7579	23.8937	NWMN_0603	ABC transporter ATP-binding protein (mntA)
mntH	-2.34823	1.22041	5.26399	1.83212	1.1173	1.38515	-1.29635	2.03191	-1.81012	-1.33888	-1.82143	1.7902	NWMN_0971	Mn2+/Fe2+ transporter NRAMP family protein
nuc	1.88811	1.16808	1.49557	4.8339	4.3789	7.07338	8.26447	11.3714	9.392	12.8543	9.82254	15.0514	NWMN_1236	thermonuclease
NWMN_0677	-1.41717	1.75537	4.55314	7.10379	2.47875	1.89399	4.06073	3.04207	1.91633	2.29922	2.65523	6.75677	NWMN_0677	hypothetical protein
NWMN_0851	-1.55063	1.96168	12.8708	108.343	8.32135	15.5896	94.2013	44.948	8.40524	13.7039	14.2487	29.1842	NWMN_0851	putative surface protein
NWMN_1231	-1.95504	1.44559	6.0028	12.7876	10.9143	19.6167	27.5196	15.247	28.4873	27.1552	7.68198	15.1537	NWMN_1231	ABC transporter (ATP-binding protein) homolog
saeP	-1.9881	1.11359	6.43394	15.8438	2.40543	2.00037	3.90165	3.90047	2.02138	-1.04699	-1.27029	2.3661	NWMN_0677	SaeRS auxiliary protein
sak	-3.09771	-1.16581	1.40975	14.9946	3.65922	11.4437	28.3602	23.6916	1.31675	3.02293	4.30404	25.7113	NWMN_1880	staphylokinase (phage)
sarA	1.06346	1.53222	11.4243	20.3542	-2.18155	-1.44276	1.44262	2.78681	-3.20936	-2.64579	-2.27116	1.17499	NWMN_0588	SarA transcriptional regulator
sarR	-3.62437	-1.07093	7.13547	15.8441	-2.04089	-1.80926	-1.33089	1.17148	-9.01478	-6.26108	-5.97173	-1.25637	NWMN_2195	SarR transcriptional regulator
sarS	-1.26396	-1.14317	1.90457	2.53629	-4.18439	-3.9536	-1.92086	1.06865	-4.98064	-2.71004	-2.90402	-3.12753	NWMN_0056	SarS transcriptional regulator
sarZ	-1.45375	1.40535	4.90643	8.36459	-3.82597	-3.09999	-1.05792	1.95785	-2.61724	-3.7213	-4.26424	-1.07749	NWMN_2286	SarZ - MarR family regulatory protein
sasA	-4.42048	3.93525	16.7122	20.8732	1.10982	4.36087	2.76463	1.95547	1.00625	1.60091	1.52891	1.91071	NWMN_2553	serine-threoinine rich antigen
sasB	-1.67267	-1.66293	2.44263	2.29644	3.58976	10.1935	3.68207	1.947	7.68046	13.9476	3.47805	3.84299	NWMN_2061	methicillin resistance determinant FmtB protein, sasB
sasC	1.09207	-1.258	2.96817	7.79965	7.99479	18.5639	7.32331	5.54835	20.1346	28.7882	9.60264	8.21576	NWMN_1649	similar to fmtB protein, cell wall anchored, sasC
sasD	-7.0666	1.54026	2.73231	6.25293	-9.65507	-6.15774	-7.23059	-1.77224	-14.8241	-4.06816	-3.43217	-1.23934	NWMN_0078	similar to functionally unknown protein, sasD
sasF	-1.47417	1.09685	8.56982	13.6426	1.38881	7.61658	16.4215	6.4984	-2.02974	-1.23572	-1.28289	2.47345	NWMN_2545	similar to functionally unknown protein, sasF
sasG	-2.34527	-1.10069	4.29409	7.07992	2.8245	3.41153	3.26464	2.29001	2.10091	2.73776	2.82678	2.17907	NWMN_2392	cell wall surface anchor family protein sasG
sbi	-2.66428	1.73141	1.12701	4.11986	1.32003	1.92695	2.28004	2.38548	-5.81397	-1.56162	-1.4691	2.973	NWMN_2317	immunoglobulin G-binding protein Sbi
scn	-1.43044	1.30028	3.41909	12.5005	1.07825	-1.30854	1.12445	2.10214	-1.43497	-1.594	-1.63442	2.66454	NWMN_1876	staphylococcal complement inhibitor SCIN (phage)
scpA	1.20546	1.99224	9.44575	11.756	1.3561	2.25879	2.64629	2.39906	1.37859	2.37558	2.1592	3.21772	NWMN_1403	(scpA staphopain)
sdrC	-2.03932	5.82536	19.2074	27.7715	2.357	11.6949	11.6135	9.54822	-1.62167	2.7462	1.62958	6.67472	NWMN_0523	Ser-Asp rich fibrinogen/bone sialoprotein-binding protein SdrC
sirA	-1.2035	2.79693	-1.97087	-1.11446	226.615	283.927	426.497	255.772	92.4846	173.929	184.118	380.572	NWMN_0059	siderophore compound ABC transporter binding protein, sirA
spa	-1.75227	-1.91146	-1.71297	-3.90611	-1.79113	-1.72218	-1.68261	1.06962	-5.97261	-2.9664	-1.62037	1.46022	NWMN_0055	Immunoglobulin G binding protein A, spa
sspA	-5.96918	1.16915	3.39505	11.8548	2.14048	5.14982	10.0476	1.72737	1.20834	2.02117	1.93455	-1.81387	NWMN_0918	V8 protease, glutamyl endopeptidase precursor
sspB	-5.58023	1.10125	3.75503	13.178	2.69281	3.68282	6.49798	2.25387	-1.32724	1.35113	1.12772	2.10067	NWMN_0917	cysteine protease, staphylopain
vWbp	16.3319	1.52495	-1.35503	3.43888	2.88543	3.37461	2.93841	2.97903	2.22837	4.60612	1.60066	1.64799	NWMN_0757	secreted von Willebrand factor-binding protein
