# Supplementary material for: In Vivo Gene Expression Profiling of Staphylococcus aureus during Infection Informs Design of Stemless Leukocidins LukE and -D as Detoxified Vaccine Candidates
Source: Microbiol Spectr. 2023 Jan 23;11(1):e02574-22. doi: 10.1128/spectrum.02574-22 (PMC9927290; doi:10.1128/spectrum.02574-22)
Supplement: Supplemental file 3 — Statistical analysis for Fig. 5. Download spectrum.02574-22-s0003.xlsx, XLSX file, 0.04 MB [file spectrum.02574-22-s0003.xlsx]

## Sheet: Kidneys
ANOVA summary
F	131.9
P value	< 0.0001
P value summary	****
Are differences among means statistically significant? (P < 0.05)	Yes
R square	0.7538
Brown-Forsythe test
F (DFn, DFd)	5.026 (83, 3576)
P value	< 0.0001
P value summary	****
Significantly different standard deviations? (P < 0.05)	Yes
Bartlett's test
Bartlett's statistic (corrected)	475.2
P value	< 0.0001
P value summary	****
Significantly different standard deviations? (P < 0.05)	Yes
ANOVA table	SS	DF	MS	F (DFn, DFd)	P value
Treatment (between columns)	24915	83	300.2	F (83, 3576) = 131.9	P < 0.0001
Residual (within columns)	8135	3576	2.275
Total	33050	3659
Model comparison	SS	DF	Probability it is correct
Null H. All population means identical	33050	3659	0.00%
Alternative H: Distinct population means	8135	3576	100.00%
Ratio of probabilities			0
Difference in AICc			4961
Data summary
Number of treatments (columns)	84
Number of values (total)	3660
Multiple comparisons
Number of families	1
Number of comparisons per family	83
Alpha	0.05
Holm-Sidak's multiple comparisons test	Mean Diff.	Significant?	Summary	Adjusted P Value
agrA vs. inoculum	-3.199	Yes	****	< 0.0001
asp23 vs. inoculum	-2.995	Yes	****	< 0.0001
sasD vs. inoculum	-2.673	Yes	****	< 0.0001
clfA vs. inoculum	-1.567	Yes	****	< 0.0001
sarS vs. inoculum	-1.474	Yes	****	< 0.0001
ebpS vs. inoculum	-1.006	Yes	**	0.0014
sarZ vs. inoculum	-1.003	Yes	**	0.0014
isaB vs. inoculum	-0.713	No	ns	0.0724
spA vs. inoculum	-0.6917	No	ns	0.0794
sarR vs. inoculum	-0.6628	No	ns	0.1006
clfB vs. inoculum	-0.3969	No	ns	0.5999
sarA vs. inoculum	-0.1885	No	ns	0.9576
mgrA vs. inoculum	-0.1229	No	ns	0.9814
geh vs. inoculum	0.05339	No	ns	0.9814
scn vs. inoculum	0.07663	No	ns	0.9814
fbp vs. inoculum	0.1035	No	ns	0.9814
mntH vs. inoculum	0.2109	No	ns	0.9576
coa vs. inoculum	0.4227	No	ns	0.5999
ahpC vs. inoculum	0.628	No	ns	0.12
ltaA vs. inoculum	0.6501	No	ns	0.1193
sbi vs. inoculum	0.8863	Yes	**	0.0075
scpA vs. inoculum	1.035	Yes	**	0.0012
sasA vs. inoculum	1.282	Yes	****	< 0.0001
fnbA vs. inoculum	1.295	Yes	****	< 0.0001
eta vs. inoculum	1.321	Yes	****	< 0.0001
NWMN_0677 vs. inoculum	1.414	Yes	****	< 0.0001
hld vs. inoculum	1.42	Yes	****	< 0.0001
saeP vs. inoculum	1.451	Yes	****	< 0.0001
ltaS vs. inoculum	1.525	Yes	****	< 0.0001
vWbp vs. inoculum	1.612	Yes	****	< 0.0001
sasG vs. inoculum	1.616	Yes	****	< 0.0001
chp vs. inoculum	1.897	Yes	****	< 0.0001
sspB vs. inoculum	1.912	Yes	****	< 0.0001
sspA vs. inoculum	2.121	Yes	****	< 0.0001
sasB vs. inoculum	2.195	Yes	****	< 0.0001
hlgA vs. inoculum	2.327	Yes	****	< 0.0001
eap vs. inoculum	2.441	Yes	****	< 0.0001
esxA vs. inoculum	2.454	Yes	****	< 0.0001
sasF vs. inoculum	2.527	Yes	****	< 0.0001
hysA vs. inoculum	2.569	Yes	****	< 0.0001
csa2A vs. inoculum	2.581	Yes	****	< 0.0001
esaC vs. inoculum	2.659	Yes	****	< 0.0001
nuc vs. inoculum	2.772	Yes	****	< 0.0001
csa4A vs. inoculum	2.837	Yes	****	< 0.0001
esxB vs. inoculum	2.846	Yes	****	< 0.0001
sdrC vs. inoculum	2.85	Yes	****	< 0.0001
fhuD2 vs. inoculum	2.851	Yes	****	< 0.0001
icaB vs. inoculum	2.972	Yes	****	< 0.0001
hlb vs. inoculum	3.178	Yes	****	< 0.0001
isdH vs. inoculum	3.184	Yes	****	< 0.0001
atl vs. inoculum	3.193	Yes	****	< 0.0001
sasC vs. inoculum	3.269	Yes	****	< 0.0001
hlgC vs. inoculum	3.314	Yes	****	< 0.0001
essC vs. inoculum	3.325	Yes	****	< 0.0001
hlgC2 vs. inoculum	3.345	Yes	****	< 0.0001
csa1A vs. inoculum	3.453	Yes	****	< 0.0001
sak vs. inoculum	3.546	Yes	****	< 0.0001
capA vs. inoculum	3.582	Yes	****	< 0.0001
cap5H vs. inoculum	3.646	Yes	****	< 0.0001
flipR vs. inoculum	3.659	Yes	****	< 0.0001
fnbB vs. inoculum	3.74	Yes	****	< 0.0001
mntA vs. inoculum	3.77	Yes	****	< 0.0001
esaA vs. inoculum	3.866	Yes	****	< 0.0001
capA2 vs. inoculum	3.907	Yes	****	< 0.0001
hla vs. inoculum	4.03	Yes	****	< 0.0001
hlgB2 vs. inoculum	4.112	Yes	****	< 0.0001
essA vs. inoculum	4.161	Yes	****	< 0.0001
NWMN_1231 vs. inoculum	4.184	Yes	****	< 0.0001
aur vs. inoculum	4.244	Yes	****	< 0.0001
csa3A vs. inoculum	4.319	Yes	****	< 0.0001
NWMN_0851 vs. inoculum	4.627	Yes	****	< 0.0001
essB vs. inoculum	4.841	Yes	****	< 0.0001
adsA vs. inoculum	5.014	Yes	****	< 0.0001
esaB vs. inoculum	5.218	Yes	****	< 0.0001
isaA vs. inoculum	6.035	Yes	****	< 0.0001
lukS vs. inoculum	6.068	Yes	****	< 0.0001
isdB vs. inoculum	6.225	Yes	****	< 0.0001
isdC vs. inoculum	7.034	Yes	****	< 0.0001
isdA vs. inoculum	7.611	Yes	****	< 0.0001
sirA vs. inoculum	8.196	Yes	****	< 0.0001
isdG vs. inoculum	8.622	Yes	****	< 0.0001
lukD vs. inoculum	8.654	Yes	****	< 0.0001
lukE vs. inoculum	9.523	Yes	****	< 0.0001
Test details	Mean 1	Mean 2	Mean Diff.	SE of diff.	n1	n2	t	DF
agrA vs. inoculum	-3.199	-1.404e-07	-3.199	0.2558	44	166	12.51	3576
asp23 vs. inoculum	-2.995	-1.404e-07	-2.995	0.2558	44	166	11.71	3576
sasD vs. inoculum	-2.673	-1.404e-07	-2.673	0.2558	44	166	10.45	3576
clfA vs. inoculum	-1.567	-1.404e-07	-1.567	0.2558	44	166	6.127	3576
sarS vs. inoculum	-1.474	-1.404e-07	-1.474	0.2581	43	166	5.71	3576
ebpS vs. inoculum	-1.006	-1.404e-07	-1.006	0.2558	44	166	3.932	3576
sarZ vs. inoculum	-1.003	-1.404e-07	-1.003	0.2558	44	166	3.923	3576
isaB vs. inoculum	-0.713	-1.404e-07	-0.713	0.2581	43	166	2.762	3576
spA vs. inoculum	-0.6917	-1.404e-07	-0.6917	0.2558	44	166	2.704	3576
sarR vs. inoculum	-0.6628	-1.404e-07	-0.6628	0.2558	44	166	2.592	3576
clfB vs. inoculum	-0.3969	-1.404e-07	-0.3969	0.2558	44	166	1.552	3576
sarA vs. inoculum	-0.1885	-1.404e-07	-0.1885	0.2558	44	166	0.7372	3576
mgrA vs. inoculum	-0.1229	-1.404e-07	-0.1229	0.2558	44	166	0.4807	3576
geh vs. inoculum	0.05339	-1.404e-07	0.05339	0.2558	44	166	0.2088	3576
scn vs. inoculum	0.07663	-1.404e-07	0.07663	0.2558	44	166	0.2996	3576
fbp vs. inoculum	0.1035	-1.404e-07	0.1035	0.2558	44	166	0.4048	3576
mntH vs. inoculum	0.2109	-1.404e-07	0.2109	0.2558	44	166	0.8248	3576
coa vs. inoculum	0.4227	-1.404e-07	0.4227	0.263	41	166	1.607	3576
ahpC vs. inoculum	0.628	-1.404e-07	0.628	0.2558	44	166	2.456	3576
ltaA vs. inoculum	0.6501	-1.404e-07	0.6501	0.2605	42	166	2.496	3576
sbi vs. inoculum	0.8863	-1.404e-07	0.8863	0.2558	44	166	3.465	3576
scpA vs. inoculum	1.035	-1.404e-07	1.035	0.2605	42	166	3.974	3576
sasA vs. inoculum	1.282	-1.404e-07	1.282	0.2605	42	166	4.921	3576
fnbA vs. inoculum	1.295	-1.404e-07	1.295	0.2558	44	166	5.062	3576
eta vs. inoculum	1.321	-1.404e-07	1.321	0.2605	42	166	5.072	3576
NWMN_0677 vs. inoculum	1.414	-1.404e-07	1.414	0.2558	44	166	5.528	3576
hld vs. inoculum	1.42	-1.404e-07	1.42	0.2558	44	166	5.554	3576
saeP vs. inoculum	1.451	-1.404e-07	1.451	0.2558	44	166	5.674	3576
ltaS vs. inoculum	1.525	-1.404e-07	1.525	0.2558	44	166	5.962	3576
vWbp vs. inoculum	1.612	-1.404e-07	1.612	0.2605	42	166	6.187	3576
sasG vs. inoculum	1.616	-1.404e-07	1.616	0.263	41	166	6.143	3576
chp vs. inoculum	1.897	-1.404e-07	1.897	0.2558	44	166	7.418	3576
sspB vs. inoculum	1.912	-1.404e-07	1.912	0.2605	42	166	7.34	3576
sspA vs. inoculum	2.121	-1.404e-07	2.121	0.2605	42	166	8.14	3576
sasB vs. inoculum	2.195	-1.404e-07	2.195	0.2839	34	166	7.73	3576
hlgA vs. inoculum	2.327	-1.404e-07	2.327	0.2558	44	166	9.1	3576
eap vs. inoculum	2.441	-1.404e-07	2.441	0.2558	44	166	9.545	3576
esxA vs. inoculum	2.454	-1.404e-07	2.454	0.2558	44	166	9.595	3576
sasF vs. inoculum	2.527	-1.404e-07	2.527	0.2581	43	166	9.79	3576
hysA vs. inoculum	2.569	-1.404e-07	2.569	0.2684	39	166	9.572	3576
csa2A vs. inoculum	2.581	-1.404e-07	2.581	0.2712	38	166	9.516	3576
esaC vs. inoculum	2.659	-1.404e-07	2.659	0.2684	39	166	9.907	3576
nuc vs. inoculum	2.772	-1.404e-07	2.772	0.2581	43	166	10.74	3576
csa4A vs. inoculum	2.837	-1.404e-07	2.837	0.2684	39	166	10.57	3576
esxB vs. inoculum	2.846	-1.404e-07	2.846	0.2712	38	166	10.49	3576
sdrC vs. inoculum	2.85	-1.404e-07	2.85	0.2605	42	166	10.94	3576
fhuD2 vs. inoculum	2.851	-1.404e-07	2.851	0.2558	44	166	11.15	3576
icaB vs. inoculum	2.972	-1.404e-07	2.972	0.2712	38	166	10.96	3576
hlb vs. inoculum	3.178	-1.404e-07	3.178	0.2684	39	166	11.84	3576
isdH vs. inoculum	3.184	-1.404e-07	3.184	0.263	41	166	12.1	3576
atl vs. inoculum	3.193	-1.404e-07	3.193	0.2558	44	166	12.48	3576
sasC vs. inoculum	3.269	-1.404e-07	3.269	0.2742	37	166	11.92	3576
hlgC vs. inoculum	3.314	-1.404e-07	3.314	0.2558	44	166	12.96	3576
essC vs. inoculum	3.325	-1.404e-07	3.325	0.2805	35	166	11.85	3576
hlgC2 vs. inoculum	3.345	-1.404e-07	3.345	0.2558	44	166	13.08	3576
csa1A vs. inoculum	3.453	-1.404e-07	3.453	0.2657	40	166	13	3576
sak vs. inoculum	3.546	-1.404e-07	3.546	0.2605	42	166	13.61	3576
capA vs. inoculum	3.582	-1.404e-07	3.582	0.2558	44	166	14.01	3576
cap5H vs. inoculum	3.646	-1.404e-07	3.646	0.2605	42	166	13.99	3576
flipR vs. inoculum	3.659	-1.404e-07	3.659	0.2558	44	166	14.31	3576
fnbB vs. inoculum	3.74	-1.404e-07	3.74	0.263	41	166	14.22	3576
mntA vs. inoculum	3.77	-1.404e-07	3.77	0.2558	44	166	14.74	3576
esaA vs. inoculum	3.866	-1.404e-07	3.866	0.2657	40	166	14.55	3576
capA2 vs. inoculum	3.907	-1.404e-07	3.907	0.2742	37	166	14.25	3576
hla vs. inoculum	4.03	-1.404e-07	4.03	0.2558	44	166	15.76	3576
hlgB2 vs. inoculum	4.112	-1.404e-07	4.112	0.2558	44	166	16.08	3576
essA vs. inoculum	4.161	-1.404e-07	4.161	0.2742	37	166	15.17	3576
NWMN_1231 vs. inoculum	4.184	-1.404e-07	4.184	0.2657	40	166	15.75	3576
aur vs. inoculum	4.244	-1.404e-07	4.244	0.2581	43	166	16.45	3576
csa3A vs. inoculum	4.319	-1.404e-07	4.319	0.2839	34	166	15.21	3576
NWMN_0851 vs. inoculum	4.627	-1.404e-07	4.627	0.2605	42	166	17.76	3576
essB vs. inoculum	4.841	-1.404e-07	4.841	0.2742	37	166	17.66	3576
adsA vs. inoculum	5.014	-1.404e-07	5.014	0.2605	42	166	19.25	3576
esaB vs. inoculum	5.218	-1.404e-07	5.218	0.2805	35	166	18.6	3576
isaA vs. inoculum	6.035	-1.404e-07	6.035	0.2558	44	166	23.6	3576
lukS vs. inoculum	6.068	-1.404e-07	6.068	0.2558	44	166	23.73	3576
isdB vs. inoculum	6.225	-1.404e-07	6.225	0.2581	43	166	24.12	3576
isdC vs. inoculum	7.034	-1.404e-07	7.034	0.2558	44	166	27.51	3576
isdA vs. inoculum	7.611	-1.404e-07	7.611	0.2558	44	166	29.76	3576
sirA vs. inoculum	8.196	-1.404e-07	8.196	0.2558	44	166	32.05	3576
isdG vs. inoculum	8.622	-1.404e-07	8.622	0.2558	44	166	33.71	3576
lukD vs. inoculum	8.654	-1.404e-07	8.654	0.2558	44	166	33.84	3576
lukE vs. inoculum	9.523	-1.404e-07	9.523	0.2558	44	166	37.24	3576

## Sheet: Hearts
ANOVA summary
F	113.2
P value	< 0.0001
P value summary	****
Are differences among means statistically significant? (P < 0.05)	Yes
R square	0.756
Brown-Forsythe test
F (DFn, DFd)	4.569 (82, 2995)
P value	< 0.0001
P value summary	****
Significantly different standard deviations? (P < 0.05)	Yes
Bartlett's test
Bartlett's statistic (corrected)	487.6
P value	< 0.0001
P value summary	****
Significantly different standard deviations? (P < 0.05)	Yes
ANOVA table	SS	DF	MS	F (DFn, DFd)	P value
Treatment (between columns)	25197	82	307.3	F (82, 2995) = 113.2	P < 0.0001
Residual (within columns)	8132	2995	2.715
Total	33329	3077
Model comparison	SS	DF	Probability it is correct
Null H. All population means identical	33329	3077	0.00%
Alternative H: Distinct population means	8132	2995	100.00%
Ratio of probabilities			0
Difference in AICc			4173
Data summary
Number of treatments (columns)	83
Number of values (total)	3078
Number of families	1
Number of comparisons per family	82
Alpha	0.05
Multiple comparisons
Holm-Sidak's multiple comparisons test	Mean Diff.	Significant?	Summary	Adjusted P Value
asp23 vs. inoculum	-5.83	Yes	****	< 0.0001
agrA vs. inoculum	-4.592	Yes	****	< 0.0001
clfA vs. inoculum	-3.645	Yes	****	< 0.0001
sarR vs. inoculum	-2.528	Yes	****	< 0.0001
sasD vs. inoculum	-2.309	Yes	****	< 0.0001
hld vs. inoculum	-2.178	Yes	****	< 0.0001
ebpS vs. inoculum	-2.025	Yes	****	< 0.0001
sarS vs. inoculum	-1.736	Yes	****	< 0.0001
clfB vs. inoculum	-1.672	Yes	****	< 0.0001
isaB vs. inoculum	-1.626	Yes	****	< 0.0001
sarZ vs. inoculum	-1.552	Yes	****	< 0.0001
spA vs. inoculum	-1.429	Yes	****	< 0.0001
sarA vs. inoculum	-1.229	Yes	***	0.0006
hlgA vs. inoculum	-1.019	Yes	*	0.013
sbi vs. inoculum	-0.9022	Yes	*	0.0307
mntH vs. inoculum	-0.5241	No	ns	0.6031
sasF vs. inoculum	-0.4107	No	ns	0.8432
scn vs. inoculum	-0.3907	No	ns	0.838
hlgC2 vs. inoculum	-0.3259	No	ns	0.8916
mgrA vs. inoculum	-0.2059	No	ns	0.9602
esxA vs. inoculum	-0.1981	No	ns	0.9602
geh vs. inoculum	-0.119	No	ns	0.9661
coa vs. inoculum	-0.08202	No	ns	0.9661
sspB vs. inoculum	0.1357	No	ns	0.9661
fbp vs. inoculum	0.2365	No	ns	0.9602
saeP vs. inoculum	0.3705	No	ns	0.8801
ltaA vs. inoculum	0.4416	No	ns	0.7908
sasA vs. inoculum	0.5253	No	ns	0.6975
sspA vs. inoculum	0.5691	No	ns	0.6021
chp vs. inoculum	0.6564	No	ns	0.2628
fnbA vs. inoculum	0.7416	No	ns	0.1588
sdrC vs. inoculum	0.8163	No	ns	0.1367
ltaS vs. inoculum	0.9719	Yes	*	0.0116
scpA vs. inoculum	1.013	Yes	*	0.0103
hlgB2 vs. inoculum	1.044	Yes	**	0.0083
ahpC vs. inoculum	1.064	Yes	**	0.004
vWBP vs. inoculum	1.275	Yes	**	0.0046
sasG vs. inoculum	1.329	Yes	***	0.0008
NWMN_0677 vs. inoculum	1.343	Yes	****	< 0.0001
hysA vs. inoculum	1.652	Yes	****	< 0.0001
eta vs. inoculum	1.696	Yes	****	< 0.0001
capA vs. inoculum	1.739	Yes	****	< 0.0001
cap5h vs. inoculum	1.755	Yes	****	< 0.0001
sak vs. inoculum	1.848	Yes	****	< 0.0001
fhuD2 vs. inoculum	2.246	Yes	****	< 0.0001
icaB vs. inoculum	2.325	Yes	****	< 0.0001
hla vs. inoculum	2.451	Yes	****	< 0.0001
atl vs. inoculum	2.473	Yes	****	< 0.0001
csa2A vs. inoculum	2.493	Yes	****	< 0.0001
esaC vs. inoculum	2.574	Yes	****	< 0.0001
esxB vs. inoculum	2.692	Yes	****	< 0.0001
sasB vs. inoculum	2.692	Yes	****	< 0.0001
csa1A vs. inoculum	2.787	Yes	****	< 0.0001
aur vs. inoculum	2.801	Yes	****	< 0.0001
csa4A vs. inoculum	2.901	Yes	****	< 0.0001
eap vs. inoculum	2.966	Yes	****	< 0.0001
essC vs. inoculum	2.975	Yes	****	< 0.0001
isdH vs. inoculum	3.042	Yes	****	< 0.0001
esaA vs. inoculum	3.174	Yes	****	< 0.0001
lukS vs. inoculum	3.451	Yes	****	< 0.0001
nuc vs. inoculum	3.469	Yes	****	< 0.0001
mntA vs. inoculum	3.573	Yes	****	< 0.0001
hlb vs. inoculum	3.583	Yes	****	< 0.0001
essB vs. inoculum	3.674	Yes	****	< 0.0001
esaB vs. inoculum	3.692	Yes	****	< 0.0001
NWMN_0851 vs. inoculum	3.71	Yes	****	< 0.0001
fnbB vs. inoculum	3.755	Yes	****	< 0.0001
NWMN_1231 vs. inoculum	3.995	Yes	****	< 0.0001
capA2 vs. inoculum	4.059	Yes	****	< 0.0001
sasC vs. inoculum	4.079	Yes	****	< 0.0001
csa3A vs. inoculum	4.141	Yes	****	< 0.0001
essA vs. inoculum	4.717	Yes	****	< 0.0001
lukD vs. inoculum	5.678	Yes	****	< 0.0001
isaA vs. inoculum	5.729	Yes	****	< 0.0001
flipR vs. inoculum	5.823	Yes	****	< 0.0001
isdC vs. inoculum	6.499	Yes	****	< 0.0001
isdB vs. inoculum	6.591	Yes	****	< 0.0001
lukE vs. inoculum	6.941	Yes	****	< 0.0001
isdG vs. inoculum	7	Yes	****	< 0.0001
adsA vs. inoculum	7.321	Yes	****	< 0.0001
sirA vs. inoculum	7.327	Yes	****	< 0.0001
isdA vs. inoculum	7.476	Yes	****	< 0.0001
Test details	Mean 1	Mean 2	Mean Diff.	SE of diff.	n1	n2	t	DF
asp23 vs. inoculum	-5.83	0	-5.83	0.2823	43	164	20.65	2995
agrA vs. inoculum	-4.592	0	-4.592	0.285	42	164	16.11	2995
clfA vs. inoculum	-3.645	0	-3.645	0.2877	41	164	12.67	2995
sarR vs. inoculum	-2.528	0	-2.528	0.285	42	164	8.871	2995
sasD vs. inoculum	-2.309	0	-2.309	0.2936	39	164	7.867	2995
hld vs. inoculum	-2.178	0	-2.178	0.2823	43	164	7.717	2995
ebpS vs. inoculum	-2.025	0	-2.025	0.2823	43	164	7.173	2995
sarS vs. inoculum	-1.736	0	-1.736	0.3144	33	164	5.523	2995
clfB vs. inoculum	-1.672	0	-1.672	0.3033	36	164	5.513	2995
isaB vs. inoculum	-1.626	0	-1.626	0.2967	38	164	5.481	2995
sarZ vs. inoculum	-1.552	0	-1.552	0.2877	41	164	5.395	2995
spA vs. inoculum	-1.429	0	-1.429	0.2967	38	164	4.818	2995
sarA vs. inoculum	-1.229	0	-1.229	0.2906	40	164	4.23	2995
hlgA vs. inoculum	-1.019	0	-1.019	0.2999	37	164	3.397	2995
sbi vs. inoculum	-0.9022	0	-0.9022	0.2877	41	164	3.136	2995
mntH vs. inoculum	-0.5241	0	-0.5241	0.2877	41	164	1.822	2995
sasF vs. inoculum	-0.4107	0	-0.4107	0.3105	34	164	1.323	2995
scn vs. inoculum	-0.3907	0	-0.3907	0.2823	43	164	1.384	2995
hlgC2 vs. inoculum	-0.3259	0	-0.3259	0.2967	38	164	1.099	2995
mgrA vs. inoculum	-0.2059	0	-0.2059	0.2877	41	164	0.7158	2995
esxA vs. inoculum	-0.1981	0	-0.1981	0.3105	34	164	0.6381	2995
geh vs. inoculum	-0.119	0	-0.119	0.285	42	164	0.4174	2995
coa vs. inoculum	-0.08202	0	-0.08202	0.3272	30	164	0.2507	2995
sspB vs. inoculum	0.1357	0	0.1357	0.3319	29	164	0.4087	2995
fbp vs. inoculum	0.2365	0	0.2365	0.2906	40	164	0.8138	2995
saeP vs. inoculum	0.3705	0	0.3705	0.3105	34	164	1.193	2995
ltaA vs. inoculum	0.4416	0	0.4416	0.2936	39	164	1.504	2995
sasA vs. inoculum	0.5253	0	0.5253	0.3144	33	164	1.671	2995
sspA vs. inoculum	0.5691	0	0.5691	0.3068	35	164	1.855	2995
chp vs. inoculum	0.6564	0	0.6564	0.2823	43	164	2.325	2995
fnbA vs. inoculum	0.7416	0	0.7416	0.2906	40	164	2.552	2995
sdrC vs. inoculum	0.8163	0	0.8163	0.3105	34	164	2.629	2995
ltaS vs. inoculum	0.9719	0	0.9719	0.2823	43	164	3.443	2995
scpA vs. inoculum	1.013	0	1.013	0.2906	40	164	3.488	2995
hlgB2 vs. inoculum	1.044	0	1.044	0.2936	39	164	3.558	2995
ahpC vs. inoculum	1.064	0	1.064	0.2823	43	164	3.769	2995
vWBP vs. inoculum	1.275	0	1.275	0.3422	27	164	3.726	2995
sasG vs. inoculum	1.329	0	1.329	0.3184	32	164	4.174	2995
NWMN_0677 vs. inoculum	1.343	0	1.343	0.2823	43	164	4.759	2995
hysA vs. inoculum	1.652	0	1.652	0.3478	26	164	4.748	2995
eta vs. inoculum	1.696	0	1.696	0.2967	38	164	5.718	2995
capA vs. inoculum	1.739	0	1.739	0.2999	37	164	5.799	2995
cap5h vs. inoculum	1.755	0	1.755	0.3369	28	164	5.208	2995
sak vs. inoculum	1.848	0	1.848	0.2967	38	164	6.229	2995
fhuD2 vs. inoculum	2.246	0	2.246	0.2906	40	164	7.728	2995
icaB vs. inoculum	2.325	0	2.325	0.3369	28	164	6.9	2995
hla vs. inoculum	2.451	0	2.451	0.2877	41	164	8.52	2995
atl vs. inoculum	2.473	0	2.473	0.3033	36	164	8.155	2995
csa2A vs. inoculum	2.493	0	2.493	0.3105	34	164	8.028	2995
esaC vs. inoculum	2.574	0	2.574	0.3601	24	164	7.147	2995
esxB vs. inoculum	2.692	0	2.692	0.3369	28	164	7.989	2995
sasB vs. inoculum	2.692	0	2.692	0.3903	20	164	6.899	2995
csa1A vs. inoculum	2.787	0	2.787	0.3538	25	164	7.877	2995
aur vs. inoculum	2.801	0	2.801	0.3227	31	164	8.681	2995
csa4A vs. inoculum	2.901	0	2.901	0.2999	37	164	9.675	2995
eap vs. inoculum	2.966	0	2.966	0.2798	44	164	10.6	2995
essC vs. inoculum	2.975	0	2.975	0.3272	30	164	9.093	2995
isdH vs. inoculum	3.042	0	3.042	0.3227	31	164	9.427	2995
esaA vs. inoculum	3.174	0	3.174	0.3538	25	164	8.971	2995
lukS vs. inoculum	3.451	0	3.451	0.2936	39	164	11.76	2995
nuc vs. inoculum	3.469	0	3.469	0.2967	38	164	11.69	2995
mntA vs. inoculum	3.573	0	3.573	0.2823	43	164	12.66	2995
hlb vs. inoculum	3.583	0	3.583	0.3669	23	164	9.766	2995
essB vs. inoculum	3.674	0	3.674	0.3669	23	164	10.01	2995
esaB vs. inoculum	3.692	0	3.692	0.3819	21	164	9.668	2995
NWMN_0851 vs. inoculum	3.71	0	3.71	0.2999	37	164	12.37	2995
fnbB vs. inoculum	3.755	0	3.755	0.3272	30	164	11.48	2995
NWMN_1231 vs. inoculum	3.995	0	3.995	0.3669	23	164	10.89	2995
capA2 vs. inoculum	4.059	0	4.059	0.3478	26	164	11.67	2995
sasC vs. inoculum	4.079	0	4.079	0.3422	27	164	11.92	2995
csa3A vs. inoculum	4.141	0	4.141	0.4198	17	164	9.863	2995
essA vs. inoculum	4.717	0	4.717	0.3478	26	164	13.56	2995
lukD vs. inoculum	5.678	0	5.678	0.2967	38	164	19.14	2995
isaA vs. inoculum	5.729	0	5.729	0.2823	43	164	20.29	2995
flipR vs. inoculum	5.823	0	5.823	0.2823	43	164	20.63	2995
isdC vs. inoculum	6.499	0	6.499	0.285	42	164	22.81	2995
isdB vs. inoculum	6.591	0	6.591	0.2906	40	164	22.68	2995
lukE vs. inoculum	6.941	0	6.941	0.2906	40	164	23.89	2995
isdG vs. inoculum	7	0	7	0.2999	37	164	23.34	2995
adsA vs. inoculum	7.321	0	7.321	0.2877	41	164	25.45	2995
sirA vs. inoculum	7.327	0	7.327	0.2967	38	164	24.7	2995
isdA vs. inoculum	7.476	0	7.476	0.2798	44	164	26.72	2995
